# Supplementary material for: Prognostic Relevance of Weight and Weight Loss during Multimodal Therapy for Oesophagogastric Tumours
Source: Curr Oncol. 2022 Apr 12;29(4):2706–19. doi: 10.3390/curroncol29040221 (PMC9028417; doi:10.3390/curroncol29040221)
Supplement: Supplementary file 1 [file curroncol-29-00221-s001.zip]

Archive with 1 entries (1 files):
- curroncol-1603347-supplementary.pdf
